# Supplementary material for: Integrated Multi-Omics Analysis Reveals Differential Effects of Fructo-Oligosaccharides (FOS) Supplementation on the Human Gut Ecosystem
Source: Int J Mol Sci. 2022 Oct 3;23(19):11728. doi: 10.3390/ijms231911728 (PMC9569659; doi:10.3390/ijms231911728)
Supplement: Supplementary file 1 [file ijms-23-11728-s001.zip]

Archive with 2 entries (2 files):
- Supplementary_information.pptx
- Supplementary_Table_S3.xlsx
