# Supplementary material for: Integrated Multi-Omics Analysis Reveals Differential Effects of Fructo-Oligosaccharides (FOS) Supplementation on the Human Gut Ecosystem
Source: Int J Mol Sci. 2022 Oct 3;23(19):11728. doi: 10.3390/ijms231911728 (PMC9569659; doi:10.3390/ijms231911728)
Supplement: Supplementary file 1 [file ijms-23-11728-s001.zip › Supplementary_Table_S3.xlsx]

## Sheet: Suppl_Table_S3
	Supplementary Table S3. Chemical shifts of fecal metabolites identified by NMR.
				Chemicalshift (ppm)
Peak	Class	Metabolite	abbreviation	1H (coupling pattern)	13C
1	Organic acid	Acetate	Ac	1.91(s)	26.0238
2	Amino acid	L-Alanine	Ala	1.47(d)	18.855
3			Ala	3.77(q)	53.3111
4	Amino acid	L-Aspargine	Arg	3.23 (t)	43.193
5			Arg	1.91 (m)	30.3403
6			Arg	1.64 (m)	26.5119
7			Arg	1.70 (m)	26.8435
8	Amino acid	L-Aspartate	Asp	2.68 (dd)	39.3645
9			Asp	2.80 (dd)	39.3659
10			Asp	3.88 (dd)	54.9509
11	Organic acid	Butanoate	BuA	0.89 (t)	15.9135
12			BuA	1.55 (q)	22.2352
13			BuA	2.15 (t)	42.3469
14	Other compounds	Phosphocholine	CHOP	3.20 (s)	56.5987
15			CHOP	3.51 (t)	70.051
16			CHOP	4.17 (m)	61.0828
17	Amino acid	L-Cystine	Cys	3.17 (dd)	40.4584
18			Cys	3.38 (dd)	40.4584
19			Cys	4.11 (dd)	56.0457
20	Other compounds	Ethanolamine	EtNH2	3.13 (t)	43.9768
21			EtNH2	3.81 (t)	60.4185
22	Other compounds	Ethanol	EtOH	1.17 (t)	19.4907
23			EtOH	3.64 (dd)	60.2244
24	Sugar	Fructose	Frc	3.55 (d)	65.2353
25			Frc	3.55 (d)	66.465
26			Frc	3.58 (d)	65.372
27			Frc	3.66 (dd)	65.2353
28			Frc	3.70 (m)	66.5112
29			Frc	3.78 (m)	70.1538
30			Frc	3.80 (m)	65.0987
31			Frc	3.82 (m)	83.4065
32			Frc	3.88 (dd)	72.3988
33			Frc	3.99 (m)	71.93
34			Frc	4.02 (dd)	66.0551
35			Frc	4.04 (m)	83.953
36			Frc	4.10 (m)	77.1218
37			Frc	4.10 (m)	77.9415
38			Frc	4.10 (m)	84.6362
39	Sugar	Glucose	Glc	3.23 (t)	76.8287
40			Glc	3.40 (t)	72.4533
41			Glc	3.45 (dd)	78.7429
42			Glc	3.48 (m)	78.4603
43			Glc	3.53 (dd)	74.3676
44			Glc	3.70 (dd)	63.4291
45			Glc	3.71 (dd)	75.4614
46			Glc	3.76 (m)	63.4291
47			Glc	3.83 (m)	74.0941
48			Glc	3.84 (m)	63.1557
49			Glc	3.89 (m)	63.4291
50			Glc	4.63 (d)	98.7056
51			Glc	5.22 (d)	94.8771
52	Amino acid	L-Glutamine	Gln	2.13 (m)	28.973
53			Gln	2.44 (m)	33.6219
54	Amino acid	L-Glutamate	Glu	2.05 (m)	29.7934
55			Glu	2.12 (m)	29.7934
56			Glu	2.34 (m)	36.083
57			Glu	3.75 (dd)	57.1395
58	Amino acid	L-Glycine	Gly	3.54 (s)	44.2868
59	Amino acid	L-Histidine	His	3.19 (dd)	30.1225
60			His	3.99 (dd)	57.311
61			His	3.26 (dd)	30.2592
62			His	7.15 (s)	119.886
63	Amino acid	L-Isoleucine	Ile	0.93 (t)	13.9396
64			Ile	1.00 (d)	17.4907
65			Ile	1.25 (m)	27.3317
66			Ile	1.46 (m)	27.3012
67			Ile	1.97 (m)	38.578
68			Ile	3.66 (d)	62.3359
69	Organic acid	Lactate	LA	1.32 (d)	22.7131
70			LA	4.10 (q)	71.2469
71	Amino acid	L-Leucine	Leu	0.95 (d)	23.5038
72			Leu	0.96 (d)	24.8711
73			Leu	1.67 (m)	42.6461
74			Leu	1.71 (m)	42.6461
75			Leu	1.78 (m)	26.7372
76			Leu	3.72 (m)	56.0457
77	Amino acid	L-Lysine	Lys	1.43 (m)	24.0507
78			Lys	1.50 (m)	24.0507
79			Lys	1.72 (m)	29.2465
80			Lys	1.90 (m)	32.528
81			Lys	3.01 (t)	41.8257
82	Amino acid	L-Phenylalanine	Phe	3.12 (dd)	39.0911
83			Phe	3.27 (dd)	39.0911
84			Phe	3.98 (dd)	58.7858
85			Phe	7.31 (m)	132.068
86			Phe	7.36 (m)	130.701
87			Phe	7.42 (m)	132.068
88	Organic acid	Propionate	PrA	1.05 (t)	12.7711
89			PrA	2.18 (q)	33.5363
90	Amino acid	L-Proline	Pro	3.33 (m)	48.9357
91			Pro	3.40 (m)	48.9357
92			Pro	4.12 (dd)	63.976
93			Pro	2.05 (m)	31.7915
94			Pro	2.00 (m)	26.5998
95			Pro	2.34 (m)	31.7915
96	Organic acid	Quinate	quinate	1.86 (dd)	43.418
97			quinate	1.95 (m)	40.0395
98			quinate	2.03 (dd)	40.0934
99			quinate	2.05 (m)	43.3821
100			quinate	3.54 (dd)	77.8049
101			quinate	4.01 (m)	73.1596
102			quinate	4.13 (q)	69.4707
103	Sugar	Ribose	Rib	3.68 (dd)	65.6768
104			Rib	3.81 (m)	72.9036
105			Rib	3.83 (m)	65.6768
106			Rib	3.87 (m)	69.9738
107			Rib	3.91 (dd)	71.927
108			Rib	3.99 (m)	77.9818
109			Rib	4.19 (m)	73.0989
110			Rib	4.91 (d)	96.5369
111	Amino acid	L-Serine	Ser	3.83 (dd)	59.0537
112			Ser	3.97 (dd)	62.8822
113	Organic acid	Succinate	SuA	2.40 (s)	36.9538
114	Amino acid	L-Threonine	Thr	1.31 (d)	22.1365
115			Thr	3.58 (d)	63.1557
116			Thr	4.24 (m)	68.6249
117	Other compounds	Trimetylamine	TMA	2.88 (s)	47.3374
118	Other compounds	Trimetylamin-N-oxide	TMAO	3.25 (s)	62.2296
119	Amino acid	L-Tryptophan	Trp	3.29 (dd)	29.1662
120			Trp	7.19 (m)	122.223
121			Trp	7.26 (m)	124.958
122			Trp	7.32 (s)	127.846
123			Trp	7.52 (d)	114.84
124			Trp	7.72 (d)	121.403
125			Trp	3.47 (dd)	29.2407
126			Trp	4.05 (dd)	57.6965
127	Amino acid	L-Tyrosine	Tyr	3.04 (dd)	38.2707
128			Tyr	3.19 (dd)	38.2707
129			Tyr	3.93 (dd)	58.7803
130			Tyr	6.88 (m)	118.668
131			Tyr	7.18 (m)	133.709
132	Amino acid	L-Valine	Val	0.98 (d)	19.4019
133			Val	1.03 (d)	20.7692
134			Val	2.26 (m)	31.9811
135			Val	3.59 (d)	63.1557
136			NA	2.74 (s)	39.1398
137	Nucleic acid	Uracil	uracil	5.78 (d)	103.764
138	Nucleic acid	Cytidine	cytidine	4.29 (t)	76.5753
139			cytidine	4.11 (m)	86.4123
140			cytidine	4.19 (t)	71.6567
141			cytidine	6.04 (d)	98.9819
142			cytidine	5.89 (d)	92.8337
143	Sugar	sorbitol	Sorb	3.84 (m)	75.785
144			Sorb	3.84 (m)	72.506
145			Sorb	3.64 (m)	74.0089
146			Sorb	3.83 (dd)	65.6747
147			Sorb	3.73 (m)	65.2648
148			Sorb	3.62 (dd)	65.4014
149			Sorb	3.77 (m)	73.7356
	Letters indicate multipicity of the peak. s, singlet; d, doublet; dd, doublet of doublets; t, triplet; q, quartet; m, multiplet.
